# Supplementary material for: Pilot study: bone marrow stem cells as a treatment for dogs with chronic spinal cord injury
Source: Regen Med Res. 2014 Dec 12;2(1):9. doi: 10.1186/2050-490X-2-9 (PMC4422475; doi:10.1186/2050-490X-2-9)
Supplement: Supplementary file 1 — Additional file 1: Videos S1 and S2: Progressive response of the animal during the treatment between the analysis performed. (ZIP 25 MB) [file 40340_2014_15_MOESM1_ESM.zip]

Archive with 2 entries (2 files):
- 2099755941377538_add1.mp4
- 2099755941377538_add2.mp4
